# Supplementary material for: Establishment and Characterization of Novel Human Intestinal In Vitro Models for Absorption and First-Pass Metabolism Studies
Source: Int J Mol Sci. 2022 Aug 30;23(17):9861. doi: 10.3390/ijms23179861 (PMC9456142; doi:10.3390/ijms23179861)
Supplement: Supplementary file 1 [file ijms-23-09861-s001.zip]

Archive with 1 entries (1 files):
- ijms-1859251-supplementary.pdf
